# Supplementary material for: Chill or Thrill? The Effect of Storage Temperature Regime on Listeria Growth in Fresh-Cut Fruit Cocktails
Source: Foods. 2025 Oct 16;14(20):3523. doi: 10.3390/foods14203523 (PMC12563481; doi:10.3390/foods14203523)
Supplement: Supplementary file 1 [file foods-14-03523-s001.zip]

Archive with 1 entries (1 files):
- foods-3855864-supplementary.pdf
